# Supplementary material for: Regulatory Role of Vacuolar Calcium Transport Proteins in Growth, Calcium Signaling, and Cellulase Production in Trichoderma reesei
Source: J Fungi (Basel). 2024 Dec 11;10(12):853. doi: 10.3390/jof10120853 (PMC11677643; doi:10.3390/jof10120853)
Supplement: Supplementary file 1 [file jof-10-00853-s001.zip]

Archive with 1 entries (1 files):
- jof-3324625-Supplementary Materials.pdf
